# Supplementary material for: Repeated intermittent hypoxic stimuli to operative lung reduce hypoxemia during subsequent one-lung ventilation for thoracoscopic surgery: A randomized controlled trial
Source: PLoS One. 2021 Apr 15;16(4):e0249880. doi: 10.1371/journal.pone.0249880 (PMC8049270; doi:10.1371/journal.pone.0249880)
Supplement: S1 Dataset — (XLSX) [file pone.0249880.s004.xlsx]

## Sheet: data
gr	age	sex	ht	wt	pbw	bmi	asa	dx	htn	dm	angi	strok	hepat	smoker	fev1	fvc	fev1fvc	dlco	po_pre	pco_pre	hct_pre	op	opside	ppf	remi	roc	plasm	inotrop	ebl	dur_olv	dur_op	dur_ane	po_post	pco_post	hct_post	ctube	pacu	icu	hospit	atelect	pnthx	effu	leak	af	chythx	hyp1	hyp2	hyp3	hypt
1	62	1	151.6	49.4	44.776	21.4946	1	1	0	0	0	0	0	1	2.3	2.99	77	16.3	17.0665	5.17329	49.5	3	1	1260	1320	110	850	1	200	90	135	200	33.649	6.517	41	4		24	6	0	0	0	0	0	0	0	0	0	0
1	66	2	164.8	58.8	61.222	21.6502	1	1	0	0	0	0	0	1	3.13	3.77	83	22.9	12.0132	5.51995	34.3	3	2	2096	2313	140	1600	1	300	195	240	295	13.832	9.443	38	12		18	17	0	0	0	0	0	0	0	0	0	0
1	58	1	157.3	58.1	49.9345	23.4811	2	2	1	0	0	0	0	1	2.07	2.58	80	23	11.9466	5.78662	42.8	3	2	1682	2750	130	1250	0	250	170	220	265	24.1	7.049	47	5	65		15	0	0	0	0	0	0	0	0	0	0
1	64	1	150	60	43.328	26.6667	2	1	1	0	0	0	0	0	2.32	2.96	78	14	11.6132	5.25329	36.5	3	1	767	691	100	500	0	50	65	75	120	25.004	7.049	34	3	62		5	0	0	0	0	0	0	0	0	0	0
1	47	1	159	50	51.473	19.7777	2	1	0	0	0	0	0	1	2.46	3.08	80	25.1	14.7999	5.47995	44.1	3	1	1672	1692	130	850	1	150	130	155	210	37.905	7	42	6		22	7	0	0	0	0	0	0	0	0	0	0
1	56	1	151.3	57.8	44.5045	25.2493	1	2	0	0	0	0	0	0	2.05	2.66	77	17.9	12.9466	6.37328	36	3	2	1428	1657	130	700	1	400	135	170	225	16.226	6.65	43	5		19	6	0	0	0	0	0	0	0	0	0	0
1	55	1	152.6	48.6	45.681	20.8702	2	1	0	0	0	0	0	0	1.98	2.59	76	15.7	13.3332	5.01329	47.1	3	1	1344	1546	100	850	0	100	90	125	180	18.886	6.251	41	2		19	3	0	0	0	0	0	0	0	0	0	0
1	70	2	176	82	71.358	26.4721	1	2	0	0	0	0	0	0	2.95	5.48	54	16.1	13.5999	5.30662	44	2	1	1040	1246	100	340	1	50	115	140	200	19.95	6.7	34.6	12	35		13	0	0	0	1	0	0	0	0	0	0
1	64	1	151	48.8	44.233	21.4026	1	1	0	0	0	0	0	0	1.96	2.76	71	18.1	13.9999	5.83995	40.5	3	2	1142	1355	100	135	0	50	135	155	215	19.418	8	43	2	30		3	0	0	0	0	0	0	0	0	0	0
1	62	1	154	51	46.948	21.5045	2	1	1	0	0	0	1	1	1.99	2.65	75	16.2	17.1999	5.26662	39.3	2	2	1683	1810	80	700	0	100	140	165	210	17.955	6.384	40	4		18	6	0	0	0	0	0	0	0	0	0	0
1	62	2	167.7	74	63.8465	26.3127	2	1	1	1	0	0	0	0	4.46	5.63	59	14.2	18.7998	5.90662	43.5	3	2	905	1241	100	380	0	0	85	105	150	24.1	8	44	7	45		8	0	0	0	0	0	0	0	0	0	0
1	60	2	169.6	75	65.566	26.0741	2	1	0	0	0	0	0	0	2.95	5.22	57	22.8	11.6266	5.98662	34.6	3	2	1011	1220	100	650	1	50	80	110	175	16.492	6.251	45	4		23	5	0	0	0	0	0	0	0	0	0	0
1	51	2	174.8	70.3	70.272	23.0077	2	1	1	0	0	0	0	0	3.25	3.86	84	10.6	12.3199	5.45329	38.6	3	2	760	1080	80	500	0	50	85	100	140	41.23	6.7	31	1	50		2	0	0	0	0	0	0	0	0	0	0
1	49	1	159.9	64.7	52.2875	25.3051	1	1	0	0	0	0	0	0	2.67	3.29	81	15.3	13.1866	4.78663	30.8	3	2	1113	1047	90	500	0	50	80	105	145	13.566	5.985	30	3	40		4	0	0	0	0	0	0	0	0	0	0
1	61	1	156.1	46.7	48.8485	19.1651	1	2	0	0	0	1	0	0	2.13	3.29	65	13.7	11.8266	4.59996	32.4	2	1	1035	1613	90	250	0	50	115	155	215	38.703	5.852	35	3		26	4	0	0	0	0	0	0	0	0	0	0
1	59	2	183.3	60.1	77.9645	17.8875	2	1	0	0	1	0	0	0	3.18	3.77	84	17.1	13.3066	5.74662	41.5	3	2	712	774	90	350	0	20	45	85	125	26.467	7.182	41	1	35		2	0	0	0	0	0	0	0	0	0	0
1	59	1	154	52	46.948	21.9261	1	1	0	0	0	0	0	0	1.98	2.5	79	22.2	16.3999	5.39995	40.7	3	2	100	1700	90	650	1	150	140	165	215	11.438	7	37	6	115		7	0	0	0	0	0	0	0	0	0	0
1	70	1	156	56	48.758	23.0112	2	1	0	0	1	0	0	0	2.2	2.79	79	27	12.7332	5.37329	39.7	3	2	840	900	90	700	1	50	90	110	155	44.954	6.118	42.3	3	40		5	0	0	0	0	0	0	0	0	0	0
1	65	2	169.2	66.5	65.204	23.2285	1	1	0	0	0	0	0	0	3.75	4.41	85	17.2	13.2266	5.34662	36.7	3	2	1189	1829	90	850	0	50	120	180	265	30.058	4.655	30	6		25	7	0	0	0	0	0	0	0	0	0	0
1	56	1	155	55	47.853	22.8928	2	1	1	1	0	0	0	0	2.25	2.79	81	22.1	13.5999	4.93329	40.2	3	2	1160	1440	100	800	1	150	90	120	195	20.216	5.719	35.5	3		19	4	0	0	0	0	0	0	0	0	0	0
1	48	1	161	54.7	53.283	21.1026	3	1	0	1	0	0	0	0	2.56	3.02	85	17	13.3332	5.61329	37.9	1	2	923	1086	100	750	0	50	105	130	175	27.265	5.32	39	2	30		3	0	0	0	0	0	0	0	0	0	0
1	68	1	150	56	43.328	24.8889	1	1	0	0	0	0	0	0	2.05	2.48	83	18.4	11.9599	4.83996	40.4	3	2	894	905	80	700	0	50	75	100	150	50.673	7.049	40	2		20	3	0	0	0	0	0	0	0	0	0	0
1	62	1	157.2	59.7	49.844	24.1585	1	1	0	0	0	0	0	0	2.39	2.85	84	14.1	16.5332	5.39995	43.1	3	1	1300	1300	60	300	1	50	65	75	125	15.295	7.315	38	2	40		3	0	0	0	0	0	0	0	0	0	0
1	62	2	170.7	71.9	66.5615	24.6753	1	1	0	0	0	0	0	0	2.8	3.83	73	21	14.5332	5.54662	43.1	3	1	1380	1560	100	400	1	50	95	120	165	24.1	6.384	41	5	55		6	0	0	0	0	0	0	0	0	0	0
1	53	1	156	52.4	48.758	21.5319	1	1	0	0	0	0	0	1	2.31	2.92	79	13.2	15.7332	5.55995	42.1	1	2	1023	1202	140	550	0	50	85	100	150	17.822	7.5	36	3	40		4	0	0	0	0	0	0	0	0	0	0
1	55	1	154	56	46.948	23.6128	1	1	0	0	0	0	0	0	2.12	2.79	76	18.3	13.8665	5.47995	40.8	3	1	1336	1333	90	530	1	100	135	150	200	18.088	7.049	43	3		26	4	0	0	0	0	0	0	0	0	0	0
1	68	2	169	65	65.023	22.7583	1	1	0	0	0	0	0	0	3.31	4.91	67	14.9	12.9199	6.07995	46.3	3	2	1150	1100	100	330	1	60	95	115	165	17.689	6.783	39	3		22	4	0	0	0	0	0	0	0	0	0	0
1	63	2	158	57	55.068	22.8329	2	1	0	0	0	0	0	0	2.87	4.2	68	14.4	15.0665	5.93328	39.2	2	2	1379	1879	130	650	1	100	175	195	240	24.1	5.586	43	2	50		3	0	0	0	0	0	0	0	0	0	0
1	62	2	180.3	78.7	75.2495	24.2094	2	1	1	1	0	0	0	0	3.09	4.73	65	26.2	11.2666	6.43995	38.6	3	1	730	957	80	700	0	10	90	100	155	25.669	8	37	3	40		4	0	0	0	0	0	0	0	0	0	0
1	55	2	174.3	75.9	69.8195	24.9831	1	1	0	0	0	0	0	0	3.41	4.42	77	20.1	13.8665	5.33329	35.8	3	2	1170	1340	120	450	0	30	85	90	145	25.403	5.32	32	3	44		4	0	0	0	0	0	0	0	0	0	0
1	21	2	180	73	74.978	22.5309	1	2	0	0	0	0	0	0	4.02	4.63	87	16.1	13.8665	5.27996	40.7	3	2	764	1145	100	850	1	100	100	120	170	16.093	5.985	40	2	35		3	0	0	0	0	0	0	0	0	0	0
1	57	1	147.9	71.2	41.4275	32.5494	2	1	0	0	1	0	0	0	1.77	2.08	85	16.4	12.9466	6.37328	36.4	3	2	930	1030	80	550	0	40	80	90	135	19.817	5.719	46	3	44		4	0	0	0	0	0	0	0	0	0	0
1	61	1	152.5	49	45.5905	21.0696	1	1	0	0	0	0	0	0	2.26	3.1	73	12.2	13.2666	6.57328	37.1	3	1	1061	1057	80	300	0	50	90	100	155	28.196	7.182	35	4		5	5	0	0	0	0	0	0	0	0	0	0
1	63	1	154	57	46.948	24.0344	1	1	0	0	0	0	0	0	2.35	3.13	75	25.4	14.1332	5.55995	38.7	3	2	1488	1641	140	1500	0	300	175	195	250	36.043	6.783	44	8		48	9	0	1	0	0	0	0	0	0	0	0
1	70	1	159.1	60.3	51.5635	23.8219	2	1	1	0	0	0	0	1	2.46	3.15	78	16.3	12.6399	5.50662	43	3	2	1218	1152	100	500	0	100	75	95	140	20.748	8	38	2	55		3	0	0	1	0	0	0	0	0	0	0
1	53	2	178.4	71.1	73.53	22.3398	1	2	0	0	0	0	0	0	2.61	3.49	75	22.8	13.0799	5.75995	39.7	3	1	863	896	100	300	0	50	70	100	150	32.053	7.182	44	2	40		3	0	0	0	0	0	0	0	0	0	0
1	67	1	158	65	50.568	26.0375	2	1	1	0	0	0	0	0	1.86	2.43	77	14.5	16.9332	5.53329	36.4	3	2	941	1009	80	800	0	200	60	85	140	9.31	6.517	36.7	2	50		3	0	0	0	0	0	0	0	0	0	0
1	69	2	159	60	55.973	23.7332	1	1	0	0	0	0	0	0	2.4	3.24	74	19.3	13.4666	5.15996	35.2	3	2	802	1102	90	350	1	50	85	95	150	38.969	5.985	38	3	45		3	0	0	0	0	0	0	2	0	0	2
1	66	1	154	61	46.948	25.721	1	1	0	0	0	0	0	0	1.81	2.45	74	27.8	11.5866	5.43995	41.2	3	2	2000	2000	110	1000	1	40	130	140	215	11.704	7.315	42	2	65		3	0	0	0	0	0	0	0	0	0	0
1	58	1	158.5	63.1	51.0205	25.1172	2	1	1	0	0	0	0	0	2.51	3.1	81	25.7	13.7332	5.11996	41.6	3	1	1310	1278	80	450	1	50	115	165	195	18.088	6.517	45	3	45		4	1	0	0	0	0	0	1	0	0	1
1	61	1	155	48	47.853	19.9792	1	1	0	0	0	0	0	0	2.38	2.88	83	14.2	13.7332	5.33329	46.5	3	2	1367	1227	100	450	0	100	92	110	165	35.644	6.783	37	2	35		3	0	0	0	0	0	0	0	0	0	0
1	58	2	165.5	61.1	61.8555	22.3072	2	1	0	1	0	0	0	0	2.51	3.72	67	21.1	12.9466	6.37328	45.3	3	1	1888	2045	110	450	0	100	160	190	235	17.29	5.453	48	2		18	3	0	0	0	0	0	0	0	0	0	0
1	64	2	171.4	61.8	67.195	21.0362	1	1	0	0	0	0	0	1	3.41	4.28	80	14.7	16.3999	5.19996	45.6	3	1	1576	2397	110	550	0	50	155	165	215	20.881	7.049	34	4	30		5	0	0	0	0	0	0	0	0	0	0
1	53	1	162.7	60.9	54.8215	23.0061	1	1	0	0	0	0	0	0	2.74	3.54	78	18.1	12.0666	6.01328	37.9	3	2	1450	1620	110	700	1	50	135	135	205	24.1	6.517	39	3	35		4	0	0	0	0	0	0	0	0	0	0
1	63	2	169.6	73.6	65.566	25.5874	2	1	1	1	0	0	0	0	2.31	3.92	59	12.9	12.2932	5.67995	33.2	3	1	992	1229	90	400	0	130	120	145	200	37.24	6.118	32	5	40		6	0	0	0	0	0	0	0	0	0	0
1	65	2	179	76	74.073	23.7196	1	1	0	0	0	0	0	0	3.65	5.33	68	25.1	12.3866	5.50662	31.7	3	2	943	829	90	650	1	150	70	90	145	35.511	6.251	40	2	55		2	0	0	0	0	0	0	0	0	0	0
1	55	1	160	61	52.378	23.8281	1	2	0	0	0	0	0	1	2.35	3.49	67	16	20.7998	4.79996	39.3	1	2	1190	1100	90	400	0	50	80	100	160	33.782	8	35	4		27	5	0	0	0	0	0	0	0	0	0	0
1	70	2	166.8	70.6	63.032	25.3754	1	1	0	0	0	0	0	0	2.91	3.98	73	18	12.7332	5.26662	39.9	3	1	1283	1533	100	350	0	100	90	145	200	30.723	6.118	45	4	54	23	5	0	0	0	0	0	0	0	0	0	0
1	65	2	167.1	62	63.3035	22.2044	2	1	0	0	0	0	0	0	2.52	3.74	67	14.7	13.1599	4.75996	35.9	3	2	1200	1600	90	500	0	50	100	125	170	26.334	7	44	4	34		5	0	0	0	0	0	0	0	0	0	0
1	58	1	155.8	60.3	48.577	24.8418	1	1	0	0	0	0	0	1	2.41	3.27	74	17.1	13.0666	5.71995	45.2	3	2	1168	1101	120	400	0	50	75	100	155	11.837	7.581	35	5	32		6	0	0	0	0	0	0	0	0	0	0
1	62	2	168.2	70.1	64.299	24.778	1	1	0	0	0	0	0	0	3.12	3.89	80	17.9	14.2665	5.13329	39	3	2	916	966	80	420	0	40	70	95	140	15.295	8.512	36	3	40		4	0	0	0	0	0	0	0	0	0	0
1	60	1	150.3	61.4	43.5995	27.1801	2	1	1	0	0	0	0	0	2.18	2.61	83	14.4	13.4666	5.13329	39.6	3	2	1457	2105	110	900	0	110	195	210	275	33.383	5.453	33	3	30		4	0	0	0	0	0	0	0	0	0	0
1	54	2	168.1	80	64.2085	28.311	3	1	0	1	0	0	0	0	2.96	3.63	82	14	13.5999	5.02662	45.9	2	2	1225	1022	90	550	0	40	90	110	165	18.886	6.65	38	4	35		5	0	0	0	0	0	0	0	1	0	1
1	68	1	159.8	44.6	52.197	17.4655	2	1	1	1	0	0	0	0	1.98	2.77	71	14.2	11.6132	5.43995	33	2	2	1073	1222	150	600	0	50	100	140	175	24.871	6.118	39	8	40		10	0	0	0	0	0	0	0	0	0	0
1	55	2	161	77	57.783	29.7056	1	1	0	0	0	0	0	0	3.42	4.7	73	15.2	12.3066	6.17328	40.5	3	2	1040	1480	90	600	0	80	90	110	160	18.886	7.5	41	7	30		8	0	0	0	0	0	0	0	0	0	0
1	63	1	153.9	69.4	46.8575	29.301	2	1	1	1	0	0	0	0	1.65	2.19	75	14	12.2532	5.70662	35.9	3	2	1252	1605	130	1100	0	100	150	175	235	46.151	5.586	36	5		25	6	0	0	0	0	0	0	1	0	0	1
1	64	2	165.7	65.4	62.0365	23.8195	2	1	0	0	0	0	0	0	2.24	3.32	67	16.9	12.5732	4.62663	41.1	3	1	1111	1096	90	500	0	50	95	115	165	15.96	5.852	42	10	89		11	0	0	0	0	0	0	0	0	0	0
1	68	1	154	54	46.948	22.7694	2	1	0	0	0	1	0	0	1.96	2.55	77	15.9	14.1332	5.79995	41	3	2	986	1140	90	650	1	100	115	130	175	20.881	6.783	44	2	35		3	0	0	0	0	0	0	0	0	0	0
1	52	2	171.8	86.3	67.557	29.2391	2	2	0	0	0	0	0	0	3.64	4.5	81	18	14.9332	5.30662	36	1	1	684	916	70	180	0	30	45	65	110	24.1	6.7	33	1	43		2	0	0	0	0	0	0	0	0	0	0
1	70	1	156	62	48.758	25.4767	1	1	0	0	0	0	0	0	1.93	2.62	73	30	11.4132	5.50662	43	3	2	1260	1732	100	700	0	40	85	105	160	15.561	8.246	45	1	66		2	0	0	0	0	0	0	0	0	0	0
1	58	2	159	58	55.973	22.9421	2	2	0	0	0	1	0	0	2.88	3.57	81	17.5	12.6799	3.86663	41.4	3	2	1855	1983	100	1000	0	250	135	205	250	36.841	5.32	35	3	29		4	0	0	0	0	0	0	0	0	0	0
1	64	1	163	58	55.093	21.83	1	1	0	0	0	0	0	0	2.06	2.9	71	18.8	11.2799	4.93329	38.9	3	2	1793	1995	110	1000	0	250	175	290	220	9.709	7.049	38	4	70		6	0	0	0	0	0	0	0	0	0	0
1	61	2	175	73.5	70.453	24	1	1	0	0	0	0	0	1	4.01	4.64	86	12.7	14.9332	5.06662	46.9	3	2	1260	1279	100	350	0	20	115	120	155	13.167	6.384	31	1	35		2	0	0	0	0	0	0	0	0	0	0
1	59	2	165.5	64	61.8555	23.366	2	1	0	0	0	0	0	0	2.94	4.37	67	13.7	13.4666	4.93329	35.5	3	2	1000	1200	80	800	0	0	95	115	185	11.438	5.719	39	6	30		7	0	0	0	0	0	0	0	0	0	0
1	68	1	152	58	45.138	25.1039	2	2	0	1	0	0	0	1	2.66	3.37	79	18.7	14.1332	4.78663	38.7	1	2	1200	1000	80	250	0	30	70	95	140	14.364	6.251	42	2	40		4	0	0	0	0	0	0	0	0	0	0
1	65	2	166.8	95.8	63.032	34.4329	2	1	0	0	1	0	0	0	2.65	3.65	72	20.7	11.7999	5.17329	41.4	3	2	2000	2000	100	250	1	50	130	160	200	21.014	6.118	42	1	45		2	0	0	0	0	0	0	0	0	0	0
1	59	1	155.5	67.9	48.3055	28.0808	2	1	1	0	0	0	0	0	1.8	2.57	70	20.8	12.9199	5.73328	45.6	3	2	840	1086	110	450	0	100	75	115	160	24.871	7.182	42	3	40		4	0	0	0	0	0	0	0	1	0	1
1	63	2	167	79	63.213	28.3266	1	1	0	0	0	0	0	0	2.88	3.77	76	13.1	14.5332	6.13328	41.6	3	2	893	1351	100	400	0	100	80	95	150	32.053	6.384	40.8	3			3	0	0	0	0	0	0	0	0	1	1
2	50	2	171.3	67.1	67.1045	22.8669	1	1	0	0	0	0	0	1	3.5	4.6	76	10.5	13.5999	5.06662	41.1	3	1	1380	1440	140	1050	1	150	175	200	255	23.275	6.384	32	8		25	11	0	0	0	0	0	0	0	0	0	0
2	66	2	165.2	60.1	61.584	22.0219	2	1	0	1	0	0	0	0	3.2	4.19	76	14.5	13.3066	5.09329	37.8	3	1	921	1002	90	200	0	50	90	110	155	27.531	5.719	33	2	50		4	0	0	0	0	0	0	0	0	0	0
2	44	1	162.9	66.2	55.0025	24.9469	1	1	0	0	0	0	0	1	2.17	3	72	21.7	19.0665	5.29329	44.8	3	1	2545	2618	140	750	0	100	110	120	185	15.295	7.581	49	3	65		4	0	0	0	0	0	0	0	0	0	0
2	55	1	155.8	45.3	48.577	18.6622	1	1	0	0	0	0	0	0	2.42	2.87	84	14.4	13.4666	5.57329	36.6	3	2	1445	1472	80	300	0	50	115	110	180	23.142	5.719	36	1	40		2	0	0	0	0	0	0	0	1	0	1
2	58	2	171	69	66.833	23.597	1	1	0	0	0	0	0	0	4.05	4.97	82	12.7	14.6665	5.02662	39.5	2	1	897	870	70	600	0	100	70	95	140	23.94	6.783	44	2	55		3	0	0	0	0	0	0	0	0	0	0
2	69	1	164.4	68	56.36	25.1597	2	1	1	0	0	0	0	0	2.21	3.09	71	23.6	13.4666	5.94662	36	3	2	796	1060	80	310	1	50	70	80	130	39.368	7.315	39	1	40		3	0	0	0	0	0	0	0	0	0	0
2	52	1	164.7	58.7	56.6315	21.6397	1	1	0	0	0	0	0	0	2.18	3.04	72	15.1	11.0532	5.33329	39.6	1	2	1184	1443	110	450	0	50	145	150	230	31.122	6.65	42	4	30		5	0	0	0	0	0	0	0	0	0	0
2	48	1	158	61	50.568	24.4352	1	1	0	0	0	0	0	0	2.25	2.77	81	18.5	10.1599	4.67996	39.8	3	2	1171	1588	100	650	1	100	75	115	160	17.556	6.517	39	2	30		3	0	0	0	0	0	0	0	2	0	2
2	65	2	157.7	57	54.7965	22.9198	1	1	0	0	0	0	0	0	2.45	3.43	71	21.1	13.8665	5.65329	37.9	3	2	679	1019	170	330	1	30	75	95	150	40.432	5.32	36	7	40		7	0	0	1	0	0	0	0	0	1	1
2	58	1	152.2	58.8	45.319	25.3833	1	1	0	0	0	0	0	0	2.46	3.16	78	16.2	24.2665	5.11996	34.7	3	2	852	1169	100	400	0	50	95	95	145	33.117	5.852	40	4	35		5	0	0	0	0	0	0	0	2	0	2
2	49	1	160	70	52.378	27.3437	2	2	0	1	0	0	0	0	1.91	2.38	80	17.6	11.3199	4.4533	33.9	2	1	705	937	100	270	0	50	70	80	130	16.226	8.512	36.4	3	50		4	0	0	0	0	0	0	0	0	0	0
2	56	1	155.7	55.9	48.4865	23.0587	1	1	0	0	0	0	0	0	1.77	2.36	75	22.7	13.0266	5.94662	39.3	3	2	1400	1200	80	700	0	100	120	125	175	23.275	6.65	46	6		24	7	0	0	0	0	0	0	0	0	0	0
2	59	1	168	45.1	59.618	15.9793	3	1	0	0	1	0	0	0	2.82	2.85	99	15.9	14.2665	5.39995	40.4	3	1	1088	1249	90	850	0	50	130	140	200	16.492	7.315	43	3		72	4	0	0	1	0	0	0	0	0	0	0
2	50	1	167	66	58.713	23.6652	1	1	0	0	0	0	0	0	3.09	3.84	81	13.7	11.7732	5.66662	43.7	3	1	1243	1260	100	300	0	50	85	105	155	34.58	7.581	39	2	60		3	0	0	0	0	0	0	0	0	0	0
2	59	2	164.6	62.2	61.041	22.9578	1	1	0	0	0	0	0	0	3.04	4.28	71	25.6	11.7599	4.70663	36.1	3	1	1074	1397	90	450	0	50	95	165	175	37.107	6.65	45	2	35		3	0	0	0	0	0	0	0	0	0	0
2	64	2	171	45.1	66.833	15.4235	1	1	0	0	0	0	0	0	3.1	3.67	84	17.3	16.7999	5.39995	35.3	3	2	2650	2942	200	1100	0	200	195	225	295	18.221	7.182	41	7		24	8	0	0	0	0	0	0	0	0	0	0
2	60	2	165.2	76	61.584	27.848	1	1	0	0	0	0	0	1	2.91	3.57	82	20.5	12.0666	5.86662	41.9	3	2	1440	1640	90	700	0	50	140	175	220	21.945	6.783	40	4		16	5	0	0	0	0	0	0	0	0	0	0
2	47	1	161.2	56.95	53.464	21.9161	1	1	0	0	0	0	0	0	2.62	3.52	74	15.4	14.5332	5.43995	34.7	3	2	960	1400	100	700	0	50	120	130	195	27.132	4.921	37	2	35		3	0	0	0	0	0	0	0	0	0	0
2	46	1	152.7	45.9	45.7715	19.685	1	1	0	0	0	0	0	0	2.71	3.05	89	29.4	14.1332	5.81328	45.9	3	2	1157	1484	100	600	0	100	105	110	165	21.413	7.182	47	4	30		5	0	0	0	0	0	0	0	0	0	0
2	64	1	153.5	63.6	46.4955	26.9923	2	1	0	0	0	0	1	1	1.97	2.54	77	16.3	12.2399	4.85329	35.9	3	1	720	610	90	750	0	50	85	95	140	33.25	7.98	36	14	55		15	0	0	0	0	0	1	0	0	0	0
2	53	1	156	56	48.758	23.0112	1	1	0	0	0	0	0	1	2.33	2.89	81	12.8	12.9866	4.67996	41.7	3	1	1460	1170	110	450	1	80	115	125	175	19.551	5.054	36	2		23	5	0	0	0	0	0	0	0	0	0	0
2	63	2	167	58	63.213	20.7967	2	1	0	1	0	0	0	0	2.41	3	80	19.1	13.3332	5.25329	42.4	3	2	1741	1753	110	600	0	50	160	170	220	24.9	6.65	42	1	40		3	0	0	0	0	0	0	0	0	0	0
2	63	2	175	61	70.453	19.9184	2	1	1	0	0	0	0	1	3.14	4.83	65	17.6	11.5866	5.58662	39.2	3	2	1374	1158	100	600	0	50	50	65	110	16.758	6.517	38	3	50		4	0	0	0	0	0	0	0	0	0	0
2	46	1	164.6	64	56.541	23.6222	1	1	0	0	0	0	0	0	3.5	4.21	83	19	21.9998	5.85328	39.6	3	2	980	820	80	550	1	50	115	120	165	55.993	6.783	40	3	55		4	0	0	0	0	0	0	0	0	0	0
2	57	1	155	55	47.853	22.8928	1	1	0	0	0	0	0	0	1.61	2.25	72	24.9	9.67992	6.11995	39	3	2	829	1033	100	650	0	50	65	85	130	37.639	6.65	40	2	50		3	0	0	0	0	0	0	0	0	0	0
2	43	2	176	66	71.358	21.3068	1	1	0	0	0	0	0	0	3.98	4.34	92	17.7	12.0666	5.29329	41.2	3	1	1220	1380	80	450	0	50	100	105	150	16.758	6.916	40	3	40		4	0	0	0	0	0	0	0	0	0	0
2	43	2	174	61	69.548	20.148	2	2	0	0	0	0	0	0	3.84	4.79	80	21.4	16.3999	5.69328	43.8	3	2	1001	884	110	400	1	50	90	110	145	25.2	4.788	39	2	45		4	0	0	0	0	0	0	0	0	0	0
2	50	1	162.1	75.5	54.2785	28.733	2	1	0	1	0	0	0	1	2.35	2.7	87	12.7	14.2665	5.61329	43.3	3	1	630	763	70	350	1	50	70	85	130	24.8	7.98	49	5		19	6	0	0	0	0	0	0	0	0	0	0
2	61	2	180	75.5	74.978	23.3025	1	1	0	0	0	0	0	0	3.61	4.93	73	13.5	15.9999	5.65329	37.9	3	2	1076	1067	60	300	0	50	90	100	150	15.428	5.586	32	3	50		4	0	0	0	0	0	0	0	0	0	0
2	42	2	173.2	68.7	68.824	22.9013	1	1	0	0	0	0	0	0	3.32	4.39	76	17.5	12.4932	5.45329	41.8	3	2	1720	1720	100	420	0	40	105	120	195	22.477	5.985	43	2	40		3	0	0	0	0	0	0	0	2	0	2
2	52	1	159	58	51.473	22.9421	1	1	0	0	0	1	0	0	2.18	2.6	84	14	13.8665	5.83995	40.6	3	1	1934	2226	120	1050	0	250	180	185	240	18.487	6.517	41	7		16	8	0	0	0	0	0	0	0	0	0	0
2	67	2	169.8	79.3	65.747	27.5041	2	1	1	0	0	0	0	0	3.09	3.98	77	18.9	14.9332	4.90662	42.8	3	2	1070	1220	80	560	0	20	105	110	190	15.428	7.581	43.3	2	45		3	0	0	1	0	0	0	0	0	1	1
2	54	2	178	66.25	73.168	20.9096	1	1	0	0	0	0	0	0	3.81	4.66	82	19.4	13.0799	5.38662	42.8	3	2	780	1055	90	250	0	100	60	95	125	26.467	6.916	40	4	35		5	0	0	0	0	0	0	0	0	0	0
2	63	1	151.9	55.2	45.0475	23.9234	2	1	0	0	0	0	0	0	2.23	2.59	86	12.7	11.8399	5.09329	36.1	3	1	856	1050	160	550	1	100	80	95	145	28	6.7	42	1	45		5	0	0	0	0	0	0	1	0	0	1
2	66	2	161.6	64.1	58.326	24.5457	2	1	0	0	0	0	0	0	2.11	3.27	64	13.5	14.3999	4.95996	37.9	3	1	1205	1378	120	350	0	30	135	140	195	35.91	6.65	40	2		27	4	0	0	0	0	0	0	0	0	0	0
2	63	1	151.3	50.5	44.5045	22.0604	2	1	1	0	0	0	0	0	2.53	3.12	81	21.2	13.1999	5.77328	43.5	3	2	1696	1717	100	400	0	50	100	110	180	18.088	7.049	43	7	40		9	0	0	0	0	0	0	2	0	0	2
2	65	2	173	78	68.643	26.0617	2	1	1	0	0	0	0	0	3.55	4.93	72	13.8	11.7199	5.91995	39.8	3	2	1247	1072	110	600	0	50	105	100	165	28	6.7	42	2	40		2	0	0	0	0	0	0	0	0	0	0
2	64	1	156.5	66	49.2105	26.9473	1	1	0	0	0	0	0	0	2.2	2.93	75	13.8	10.9999	5.81328	40.4	3	2	1304	1155	90	700	0	50	110	115	175	23.807	7.182	38	4	40		5	0	0	0	0	0	0	0	0	0	0
2	60	1	148.6	52.7	42.061	23.8656	2	1	0	0	0	1	0	0	1.73	2.44	71	21.8	13.0266	6.07995	41.8	3	1	1000	1000	90	350	0	40	70	80	130	11.571	6.783	39	4	65		4	0	0	0	0	0	0	0	0	0	0
2	70	2	169.2	74.3	65.204	25.953	1	1	0	0	0	0	0	0	2.71	4.1	66	16.5	12.0666	6.21328	38.7	3	1	1156	1288	90	900	0	50	140	145	200	27.93	7.049	32	5	40		8	0	0	0	0	0	0	0	0	0	0
2	63	1	154	57	46.948	24.0344	1	1	0	0	0	0	0	0	2.17	2.67	81	27.1	12.4399	5.31995	35.7	3	2	1002	1897	110	750	1	250	130	135	185	21.147	6.65	44	1		21	3	0	0	0	0	0	0	0	0	0	0
2	68	1	144.1	63.5	37.9885	30.5806	2	1	1	0	0	0	0	0	1.66	2.08	80	10.6	13.3199	4.98662	30.5	3	2	971	801	100	620	1	50	40	220	270	20.748	7.714	36	15	30		16	0	0	0	0	0	0	0	0	0	0
2	62	2	167	65	63.213	23.3067	2	1	1	0	0	0	0	1	2.78	3.88	72	15.5	11.9732	5.85328	40.5	3	2	1093	1053	150	500	1	100	95	110	155	30.59	8.113	36	2	35		3	0	0	0	0	0	0	0	0	0	0
2	70	2	163	52	59.593	19.5717	2	1	0	0	1	0	0	0	2.76	3.73	74	17.4	10.6266	4.97329	35.4	3	1	816	780	80	400	0	50	75	80	135	32.452	6.65	35	2	35		3	0	0	0	0	0	0	0	0	0	0
2	70	2	154.9	53.6	52.2625	22.3389	3	1	0	1	0	0	0	0	1.8	3.07	59	18	13.9999	4.85329	37.6	3	2	1160	1372	90	350	0	50	145	150	200	11.039	5.187	38	6	40		7	0	0	0	0	0	0	0	0	0	0
2	40	2	177.1	90.3	72.3535	28.7906	1	1	0	0	0	0	0	0	4.54	5.97	76	20.1	17.3332	5.79995	39.9	3	2	1356	1503	60	650	0	100	125	150	245	39.368	6.916	33	5	40		9	0	0	0	0	0	0	0	0	0	0
2	23	2	172.9	93.8	68.5525	31.3771	1	2	0	0	1	0	0	0	2.93	3.69	79	18.4	13.2799	4.86663	35.8	3	1	2000	2500	110	600	0	150	170	190	245	24.472	7.049	36	6	45		7	0	0	0	0	0	0	0	0	0	0
2	70	1	154.2	56.4	47.129	23.7198	2	1	1	1	0	0	0	0	1.99	2.61	76	17.7	13.4666	6.37328	40.6	3	2	1063	1170	140	600	0	100	80	100	145	34.713	7.049	41	2	35		3	0	0	0	0	0	0	0	0	0	0
2	66	1	147.6	53.2	41.156	24.4196	2	1	1	0	0	0	0	0	2.32	2.73	85	18.7	14.3999	5.50662	38.7	3	2	1000	1300	80	300	0	30	80	105	155	26.733	6.7	41	1	34		2	0	0	0	0	0	0	1	0	0	1
2	58	1	160	63	52.378	24.6094	1	1	0	0	0	0	0	0	2.31	2.81	82	19.8	12.7732	5.37329	37.7	3	2	1102	1356	80	550	0	80	85	95	175	23.408	5.586	35	2	55		3	0	0	0	0	0	0	0	0	0	0
2	48	1	154	73.6	46.948	31.0339	2	1	1	0	0	0	0	0	2.98	3.6	83	13.7	12.9866	5.30662	30.1	3	2	1100	1300	80	400	1	30	105	120	155	18.221	7.315	38.1	3	50		4	0	0	0	0	0	0	0	0	0	0
2	57	1	159	55	51.473	21.7555	3	2	0	0	1	0	0	0	1.81	2.4	76	15.9	12.1599	6.55994	38.9	3	1	1692	2573	120	1050	1	200	270	315	375	40.033	5.719	36.9	3		24	4	1	0	0	0	0	0	0	0	2	2
2	66	2	167	58	63.213	20.7967	1	1	0	0	0	0	0	0	2.95	3.58	82	31.4	12.2266	5.77328	41.4	2	1	1163	1498	120	450	0	40	105	120	160	32.186	5.852	38	4	43		5	0	0	0	0	0	0	0	0	0	0
2	61	1	156	52	48.758	21.3675	2	2	1	0	0	0	0	0	1.63	2.42	68	26.3	13.9999	5.37329	38.6	1	1	1000	1600	90	450	1	50	100	120	170	30.856	5.852	46	2	30		3	0	0	0	0	0	0	2	0	0	2
2	67	1	148.2	54.2	41.699	24.6776	2	1	0	0	0	0	0	1	1.86	2.25	83	16.2	13.3332	5.42662	36.4	3	2	2000	2000	110	850	0	300	175	220	280	25.2	5.586	29	5		26	6	0	0	0	0	1	0	0	0	0	0
2	62	1	159.8	64.4	52.197	25.2193	1	1	0	0	0	0	0	0	2.43	2.91	84	12.8	15.4665	5.86662	41.6	3	2	1126	3807	120	470	1	50	145	150	185	19.817	6.384	37	4	35		5	0	0	0	0	0	0	0	0	0	0
2	70	2	163	61	59.593	22.9591	1	1	0	0	0	0	0	0	2.01	3.95	51	24.4	10.9866	5.07996	42.4	2	1	1538	1900	130	420	1	100	130	200	255	12.502	6.7	28	4		23	5	0	0	0	0	0	0	2	0	0	2
2	60	1	157.1	62.8	49.7535	25.4453	1	1	0	0	0	0	0	1	2.1	2.49	84	16.5	11.6932	3.94663	41	3	2	878	1316	160	250	0	50	80	80	125	34.314	6.118	38	2	35		3	0	0	0	0	0	0	0	0	0	0
2	69	2	159.8	62.6	56.697	24.5144	2	1	1	0	0	0	0	0	2.08	3.07	68	21.9	13.5999	5.19996	38.4	3	2	1850	2940	70	300	0	50	75	170	215	25.27	6.384	44	4		40	5	0	0	1	0	0	0	0	0	0	0
2	57	2	168.7	62.2	64.7515	21.8555	1	1	0	0	0	0	0	1	3.14	4.03	78	14.6	14.1332	4.79996	44.5	3	2	1079	850	90	600	1	50	105	120	175	29.393	7.182	39	5	40		6	0	0	0	0	0	0	2	0	0	2
2	69	2	163	76	59.593	28.6048	2	1	1	1	0	0	0	0	2.35	3.59	65	21.1	14.6665	5.85328	40.2	3	2	829	832	80	600	1	50	65	75	130	30.59	8.911	37	26	43		27	0	0	0	1	0	0	0	0	0	0
2	66	2	175	75.4	70.453	24.6204	1	1	0	0	0	0	0	0	2.95	4.52	65	14.4	13.8665	5.21329	36.4	1	1	1600	1700	70	850	0	50	110	120	165	15.827	7.049	40	3	55		5	0	0	0	0	0	0	1	0	0	1
2	48	2	177	80.7	72.263	25.7589	2	2	1	1	0	0	0	0	4.79	6.37	75	22.8	11.3066	6.22661	40.4	1	2	2500	3600	140	1400	0	130	125	270	315	19.684	6.384	44	5		15	6	0	0	0	0	0	0	0	0	0	0
2	70	1	142.3	51.6	36.3595	25.4824	2	1	1	0	0	0	0	0	2.08	2.66	78	15.8	14.5332	5.45329	38.7	3	2	1424	1297	100	650	1	50	170	180	230	20.083	6.7	44	3	120		4	0	0	0	0	0	0	0	0	0	0
2	62	1	152	59	45.138	25.5367	2	1	0	1	0	0	0	0	1.97	2.51	79	13.4	13.2132	5.30662	37.4	2	2	1100	1700	60	400	0	100	110	135	195	15.295	7.049	39	2	48		3	0	0	0	0	0	0	1	0	0	1
2	69	1	156	56.8	48.758	23.3399	1	1	0	0	0	0	0	0	2.14	2.7	79	20.2	15.0665	5.21329	39.8	3	2	1995	1336	140	1100	0	400	190	265	325	19.019	5.985	33	4		21	5	0	1	0	0	0	0	2	0	0	2
2	62	1	154.4	59.8	47.31	25.0846	2	1	1	0	0	0	0	0	2.42	3.1	78	17	20.3998	5.14662	37.4	3	2	1125	1407	90	700	0	50	90	95	145	16.093	7.182	29	2	30		3	0	0	0	0	0	0	1	0	0	1
2	69	1	154	50	46.948	21.0828	2	1	0	1	0	0	0	0	2.1	2.71	77	16.2	13.9999	5.21329	38.7	2	1	1328	1269	110	1500	1	80	175	195	245	26.467	6.916	34	3		24	6	0	0	0	0	1	0	0	0	0	0
[truncated: 80 more columns]

## Sheet: variable description
Variables	Description
gr	Trial group	1:Intermittent hypoxia group, 2:Continuous normoxia group
age	Patient age at surgery	(year)
sex	Patient sex	1:male, 2:female
ht	Patient height	(cm)
wt	Patient weight	(kg)
pbw	Patient predicted body weight	(kg)
bmi	Patient Body Mass Index	(kg m-2)
asa	ASA physical status	I to VI
dx	Diagnosis for thoracic surgery	1:lung cancer, 2:others
htn	Patient comorbidity	hypertension
dm		diabetes mellitus
angi		angina
strok		stroke
hepat		hepatitis
smoker	Current smoker
fev1	Preoperative pulmonary function test	FEV1 (L)
fvc		FVC (L)
fev1fvc		FEV1/FVC (%)
dlco		DLCO (ml kPa-1 min-1)
po_pre	Preoperative ABGA	PaO2 (kPa)
pco_pre		PaCO2 (kPa)
hct_pre	Preoperative hematocrit	(%)
op	Extent of thoracoscopic procedure	1:Wedge resection, 2:Sementectomy, 3:Lobectomy
opside	Side of surgery	1:Right, 2:Left, 3:Both
ppf	Amount of anesthetic drugs and a fluid	propofol (mg)
remi		remifentanil (mcg)
roc		Rocuronium (mg)
plasm		Plasmalyte (ml)
inotrop	Intraoperative inotropic requirement
ebl	Estimated blood loss	(ml)
dur_olv	Duration of intervention	One-lung ventilation (min)
dur_op		Surgery (min)
dur_ane		Anesthesia (min)
po_post	Postoperative ABGA	PaO2 (kPa)
pco_post		PaCO2 (kPa)
hct_post	Postoperative hematocrit	(%)
ctube	Duration of chest tube drainage	(day)
pacu	Length of stay	Post-anesthesia care unit (min)
icu		Intensive care unit (h)
hospit		Hospital (day)
atelect	Adverse events	Atelectasis
pnthx		Pneumothorax
effu		Pleural effusion
leak		Prolonged air leak
af		Atrial fibrillation
chythx		Chylothorax
hyp1	Number of hypoxemic patients 1: 90%<=SpO2<95%, 2: SpO2<90%	0–30 min after starting one-lung ventilation
hyp2		30–60 min after starting one-lung ventilation
hyp3		60–90 min after starting one-lung ventilation
hypt		Total
po1	PaO2 (kPa)	Immediately before one-lung ventilation
po2		30 min after starting one-lung ventilation
po3		60 min after starting one-lung ventilation
po4		90 min after starting one-lung ventilation
po5		120 min after starting one-lung ventilation
fio1	FiO2	Immediately before one-lung ventilation
fio2		30 min after starting one-lung ventilation
fio3		60 min after starting one-lung ventilation
fio4		90 min after starting one-lung ventilation
fio5		120 min after starting one-lung ventilation
pf1	PaO2/FiO2 (kPa)	Immediately before one-lung ventilation
pf2		30 min after starting one-lung ventilation
pf3		60 min after starting one-lung ventilation
pf4		90 min after starting one-lung ventilation
pf5		120 min after starting one-lung ventilation
pco1	PaCO2 (kPa)	Immediately before one-lung ventilation
pco2		30 min after starting one-lung ventilation
pco3		60 min after starting one-lung ventilation
pco4		90 min after starting one-lung ventilation
pco5		120 min after starting one-lung ventilation
ao1	P(A-a)O2 (kPa)	Immediately before one-lung ventilation
ao2		30 min after starting one-lung ventilation
ao3		60 min after starting one-lung ventilation
ao4		90 min after starting one-lung ventilation
ao5		120 min after starting one-lung ventilation
sao1	SaO2 (%)	Immediately before one-lung ventilation
sao2		30 min after starting one-lung ventilation
sao3		60 min after starting one-lung ventilation
sao4		90 min after starting one-lung ventilation
sao5		120 min after starting one-lung ventilation
scvo1	ScvO2 (%)	Immediately before one-lung ventilation
scvo2		30 min after starting one-lung ventilation
scvo3		60 min after starting one-lung ventilation
scvo4		90 min after starting one-lung ventilation
scvo5		120 min after starting one-lung ventilation
si1	Shunt index (%)	Immediately before one-lung ventilation
si2		30 min after starting one-lung ventilation
si3		60 min after starting one-lung ventilation
si4		90 min after starting one-lung ventilation
si5		120 min after starting one-lung ventilation
mv1	Minute ventilation (L)	Immediately before one-lung ventilation
mv2		30 min after starting one-lung ventilation
mv3		60 min after starting one-lung ventilation
mv4		90 min after starting one-lung ventilation
mv5		120 min after starting one-lung ventilation
ds1	Alveolar dead space (mL)	Immediately before one-lung ventilation
ds2		30 min after starting one-lung ventilation
ds3		60 min after starting one-lung ventilation
ds4		90 min after starting one-lung ventilation
ds5		120 min after starting one-lung ventilation
stat1	Static pulmonary compliance (L cmH2O-1)	Immediately before one-lung ventilation
stat2		30 min after starting one-lung ventilation
stat3		60 min after starting one-lung ventilation
stat4		90 min after starting one-lung ventilation
stat5		120 min after starting one-lung ventilation
dyna1	Dynamic pulmonary compliance (L cmH2O-1)	Immediately before one-lung ventilation
dyna2		30 min after starting one-lung ventilation
dyna3		60 min after starting one-lung ventilation
dyna4		90 min after starting one-lung ventilation
dyna5		120 min after starting one-lung ventilation
hct1	Hematocrit (%)	Immediately before one-lung ventilation
hct2		30 min after starting one-lung ventilation
hct3		60 min after starting one-lung ventilation
hct4		90 min after starting one-lung ventilation
hct5		120 min after starting one-lung ventilation
map1	Mean artieral pressure (mmHg)	Immediately before one-lung ventilation
map2		30 min after starting one-lung ventilation
map3		60 min after starting one-lung ventilation
map4		90 min after starting one-lung ventilation
map5		120 min after starting one-lung ventilation
hr1	Heart rate (min-1)	Immediately before one-lung ventilation
hr2		30 min after starting one-lung ventilation
hr3		60 min after starting one-lung ventilation
hr4		90 min after starting one-lung ventilation
hr5		120 min after starting one-lung ventilation
ci1	Cardiac index	Immediately before one-lung ventilation
ci2		30 min after starting one-lung ventilation
ci3		60 min after starting one-lung ventilation
ci4		90 min after starting one-lung ventilation
ci5		120 min after starting one-lung ventilation
